# Supplementary material for: Introducing Tempeh as a New Plant-Based Protein Food Item on the Danish Market
Source: Foods. 2021 Nov 19;10(11):2865. doi: 10.3390/foods10112865 (PMC8619156; doi:10.3390/foods10112865)
Supplement: Supplementary file 1 [file foods-10-02865-s001.zip]

Archive with 6 entries (6 files):
- HUT1_1 pers_Marinated fried tempeh.pdf
- HUT1_1 pers_Nordic inspired summer rolls.pdf
- HUT1_1 pers_Tempeh-'meat balls'.pdf
- HUT1_Survey.pdf
- HUT2_1 pers_Pizza.pdf
- HUT2_1_pers_Tempeh in filo dough.pdf
